# Supplementary material for: Co-Fermentation and Genomic Insights into Lactic Acid Bacteria for Enhanced Propionic Acid Production Using a Non-GMO Approach
Source: Foods. 2025 Apr 29;14(9):1573. doi: 10.3390/foods14091573 (PMC12071468; doi:10.3390/foods14091573)
Supplement: Supplementary file 1 [file foods-14-01573-s001.zip]

Archive with 1 entries (1 files):
- foods-3563067-supplementary.pdf
